# Supplementary material for: Epigenetic DNA Methylation of EBI3 Modulates Human Interleukin-35 Formation via NFkB Signaling: A Promising Therapeutic Option in Ulcerative Colitis
Source: Int J Mol Sci. 2021 May 19;22(10):5329. doi: 10.3390/ijms22105329 (PMC8158689; doi:10.3390/ijms22105329)
Supplement: Supplementary file 1 [file ijms-22-05329-s001.zip]

Archive with 2 entries (2 files):
- Kopie von Wetzel et al Supplementary Table S1.xlsx
- Wetzel et al supplements-IJMS.pdf
