# Supplementary material for: Epigenetic DNA Methylation of EBI3 Modulates Human Interleukin-35 Formation via NFkB Signaling: A Promising Therapeutic Option in Ulcerative Colitis
Source: Int J Mol Sci. 2021 May 19;22(10):5329. doi: 10.3390/ijms22105329 (PMC8158689; doi:10.3390/ijms22105329)
Supplement: Supplementary file 1 [file ijms-22-05329-s001.zip › Kopie von Wetzel et al Supplementary Table S1.xlsx]

## Sheet: Supplementary Table 1 - Title
	Supplementary Table S1:		HPLC-ESI-MS/MS analysis of IL12A (IL-12p35) and IL23A (IL-23p19)
	Digestion:		Description of sample preparation for HPLC analysis
	IL12A:		Peptide sequences of IL12A (also named IL12-p35) detected (X)
	IL23A:		Peptide sequences of IL23A (also named IL-23p19) not reliably detectable (X?)
	HPLC-Conditions:		Conditions used for HPLC analysis
	MS-Conditions:		Conditions used for MS detection and molecular masses of the detected IL12A peptides

## Sheet: Digestion
1. Extract proteins with sample buffer for SDS-PAGE – heat for 20 min – at 90°C.
2. Centrifugation at 7000 g for 5 min
3. Add 1 ml cold acetone to the 0.5 ml (4°C) – vortex –incubate at -20°c for 20 min - Centrifugation at 7000 g for 5 min, 4°C; – Supernatant throw away.
4. Add 1.5 mL of Methanol to precipitate (cold, 4°C) – vortex –incubate at -20°c for 20 min - Centrifugation at 7000 g for 5 min, 4°C; – Supernatant throw away.
5. Add to each 0.5 mL of extraction buffer (Urea – 12g, 4 M; Ammonium bicarbonate – 0.4g, 100 mM; 50 mL dest. Water)
6. Vortex to completely dissolve the proteins
7. Centrifugation at 10000 g for 5 min
8. Put 0.4 mL (of the centrifuged sample) in 1.5 mL tube
10. Add 10 µl of 0.25 M TCEP (7.0 mg TCEP in 0.1 mL dest. Water – for 10 samples) to each 0.4 mL of the sample supernatant or dest. water in case of the blank → 20 min at 50°C incubation
11. Add 10 µL of 0.25 M IAA (5.0 mg IAA in 0.1 mL dest. Water, 0.25 M – for 10 samples) to each 0.4 mL extract or dest. water in case of the blank
12. Incubation at 50 °C for 20 min (dark)
13. Add 135 µL of digestion buffer (Ammonium bicarbonate – 100 mM, 1.304g in 140 mL dest. Water) or dest. water in case of the blank
14. Add 20 µL of 4 mg/mL trypsin in dest. Water
15. Incubation at 37 °C for overnight
16. Add 15 µL of 40% formic acid to stop the reaction or dest. water in case of the blank
17. SPE step
a. Activate the column (300 mg C18 Material) with 6 mL of buffer A (100 mL Acetonitrile, 100 mL H20, Formic acid, 200µL, 0,1%)
b. Conditioning of the column with 6 mL of bi-distilled water
c. Pipette the 600 µL (complete) of the digested sample extract onto the column
d. Wash with 6 ml bi-distilled water
e. Collect the target compounds with 1000 µL buffer B (200 ml Acetonitrile, 200 µL Formic acid, 0,1%)
f. Fill the eluate to 3mL with dest. Water by giving water thru the column
18. After that take 100 µL
19. Transfer the extract to a vial and store
Chemicals.
Proteomics grade trypsin; Sigma Aldrich, Steinheim, Germany
All other chemicals were of analytical grade (Carl Roth GmbH, Karlsruhe, Germany / Sigma Aldrich, Steinheim, Germany.
Acetonitrile and formic acid for LC–MS solvents were LC–MS grade .
TCEP = Tris-(2-carboxyethyl)-phosphine
IAA = Iodoacetamide
SDS-Page buffer: 0.05 M Tris-HCl buffer at pH 6.8, containing 130 mM Dithiothreitol, 4% of sodium dodecyl sulphate

## Sheet: IL12A
sp|P29459|IL12A_HUMAN Interleukin-12 subunit alpha OS=Homo sapiens OX=9606 GN=IL12A PE=1 SV=2
MCPARSLLLVATLVLLDHLSLARNLPVATPDPGMFPCLHHSQNLLRAVSNMLQKARQTLEFYPCTSEEIDHEDITKDKTSTVEACLPLELTKNESCLNSRETSFITNGSCLASRKTSFMMALCLSSIYEDLKMYQVEFKTMNAKLLMDPKRQIFLDQNMLAVIDELMQALNFNSETVPQKSSLEEPDFYKTKIKLCILLHAFRIRAVTIDRVMSYLNAS
	Samplea	Controlb
R.NLPVATPDPGMFPCLHHSQNLLR.A [23, 45]
R.NLPVATPDPGMFPCLHHSQNLLR.A [23, 45]
R.AVSNMLQK.A [46, 53]	X	-
R.AVSNMLQK.A [46, 53]	X	-
R.QTLEFYPCTSEEIDHEDITK.D [56, 75]	X	-
K.TSTVEACLPLELTK.N [78, 91]
K.NESCLNSR.E [92, 99]	X?	X?
R.ETSFITNGSCLASR.K [100, 113]
K.TSFMMALCLSSIYEDLK.M [115, 131]	X?	X?
K.TSFMMALCLSSIYEDLK.M [115, 131]
K.TSFMMALCLSSIYEDLK.M [115, 131]
K.TSFMMALCLSSIYEDLK.M [115, 131]
K.MYQVEFK.T [132, 138]	X	-
K.LLMDPK.R [144, 149]	X	-
K.LLMDPK.R [144, 149]	X	-
K.SSLEEPDFYK.T [180, 189]	X?	(X)?
K.LCILLHAFR.I [194, 202]	X	-
R.AVTIDR.V [205, 210]	X	-
R.VMSYLNAS.- [211, 218]	X	-
R.VMSYLNAS.- [211, 218]
Conditions applied for the selection of the peptides
Tryptic digestion
Partials=0
Carboamidomethyl (Cys)
Methionine oxidation variable
Signal peptide (1-22 AA) excluded
y, b ions (max. 6 ions analyzed)
All selected peptides are specific for IL12A as checked (blasted) against all the available human proteins in UniProt Database)
X? means that the allocation was unsure! As no positive control was available!
All peptides were present in very low concentration, therefore these results need to be further validated
a stimulated with DAC and TNFα
b vehicle stimulated

## Sheet: IL23A
sp|Q9NPF7|IL23A_HUMAN Interleukin-23 subunit alpha OS=Homo sapiens OX=9606 GN=IL23A PE=1 SV=1
MLGSRAVMLLLLLPWTAQGRAVPGGSSPAWTQCQQLSQKLCTLAWSAHPLVGHMDLREEGDEETTNDVPHIQCGDGCDPQGLRDNSQFCLQRIHQGLIFYEKLLGSDIFTGEPSLLPDSPVGQLHASLLGLSQLLQPEGHHWETQQIPSLSPSQPWQRLLLRFKILRSLQAFVAVAARVFAHGAATLSP
	Samplea	Controlb
R.AVPGGSSPAWTQCQQLSQK.L [20, 38]	-	-
K.LCTLAWSAHPLVGHMDLR.E [39, 56]	-	-
K.LCTLAWSAHPLVGHMDLR.E [39, 56]	-	-
R.DNSQFCLQR.I [83, 91]	X?	X?
R.IHQGLIFYEK.L [92, 101]	-	X?
R.SLQAFVAVAAR.V [167, 177]	-	-
R.VFAHGAATLSP.- [178, 188]	-	-
Conditions applied for the selection of the peptides
Tryptic digestion
Partials=0
Carboamidomethyl (Cys)
Methionine oxidation variable
Signal peptide (1-19 AA) excluded
y, b ions (max. 6 ions analyzed)
All selected peptides are specific for IL23A as checked (blasted) against all the human proteins available in UniProt Database)
X? means that the allocation was unsure!
a stimulated with DAC and TNFα
b vehicle stimulated

## Sheet: MS - Conditions
MRM
Compound Group	Compound Name	Precursor Ion	Product Ion	Dwell (s)	Fragmentor	Collision Energy	Cell Accelerator Voltage	Polarity
sp|P29459|IL12A_HUMAN	NLPVATPDPGM[+15.994915]FPC[+57.021464]LHHSQNLLR.light	1315.65	1374.71	20	130	41.8	5	Positive
sp|P29459|IL12A_HUMAN	NLPVATPDPGM[+15.994915]FPC[+57.021464]LHHSQNLLR.light	1315.65	1004.54	20	130	41.8	5	Positive
sp|P29459|IL12A_HUMAN	NLPVATPDPGM[+15.994915]FPC[+57.021464]LHHSQNLLR.light	1315.65	867.48	20	130	41.8	5	Positive
sp|P29459|IL12A_HUMAN	NLPVATPDPGM[+15.994915]FPC[+57.021464]LHHSQNLLR.light	1315.65	730.421	20	130	41.8	5	Positive
sp|P29459|IL12A_HUMAN	NLPVATPDPGM[+15.994915]FPC[+57.021464]LHHSQNLLR.light	1315.65	643.389	20	130	41.8	5	Positive
sp|P29459|IL12A_HUMAN	NLPVATPDPGM[+15.994915]FPC[+57.021464]LHHSQNLLR.light	1315.65	515.33	20	130	41.8	5	Positive
sp|P29459|IL12A_HUMAN	NLPVATPDPGMFPC[+57.021464]LHHSQNLLR.light	1307.65	1374.71	20	130	41.5	5	Positive
sp|P29459|IL12A_HUMAN	NLPVATPDPGMFPC[+57.021464]LHHSQNLLR.light	1307.65	1004.54	20	130	41.5	5	Positive
sp|P29459|IL12A_HUMAN	NLPVATPDPGMFPC[+57.021464]LHHSQNLLR.light	1307.65	867.48	20	130	41.5	5	Positive
sp|P29459|IL12A_HUMAN	NLPVATPDPGMFPC[+57.021464]LHHSQNLLR.light	1307.65	730.421	20	130	41.5	5	Positive
sp|P29459|IL12A_HUMAN	NLPVATPDPGMFPC[+57.021464]LHHSQNLLR.light	1307.65	643.389	20	130	41.5	5	Positive
sp|P29459|IL12A_HUMAN	NLPVATPDPGMFPC[+57.021464]LHHSQNLLR.light	1307.65	515.33	20	130	41.5	5	Positive
sp|P29459|IL12A_HUMAN	QTLEFYPC[+57.021464]TSEEIDHEDITK.light	1228.05	1416.65	20	130	39.1	5	Positive
sp|P29459|IL12A_HUMAN	QTLEFYPC[+57.021464]TSEEIDHEDITK.light	1228.05	1315.6	20	130	39.1	5	Positive
sp|P29459|IL12A_HUMAN	QTLEFYPC[+57.021464]TSEEIDHEDITK.light	1228.05	1228.57	20	130	39.1	5	Positive
sp|P29459|IL12A_HUMAN	QTLEFYPC[+57.021464]TSEEIDHEDITK.light	1228.05	857.4	20	130	39.1	5	Positive
sp|P29459|IL12A_HUMAN	QTLEFYPC[+57.021464]TSEEIDHEDITK.light	1228.05	742.373	20	130	39.1	5	Positive
sp|P29459|IL12A_HUMAN	QTLEFYPC[+57.021464]TSEEIDHEDITK.light	1228.05	605.314	20	130	39.1	5	Positive
sp|P29459|IL12A_HUMAN	TSFM[+15.994915]M[+15.994915]ALC[+57.021464]LSSIYEDLK.light	1020.97	1411.71	20	130	32.7	5	Positive
sp|P29459|IL12A_HUMAN	TSFM[+15.994915]M[+15.994915]ALC[+57.021464]LSSIYEDLK.light	1020.97	1340.68	20	130	32.7	5	Positive
sp|P29459|IL12A_HUMAN	TSFM[+15.994915]M[+15.994915]ALC[+57.021464]LSSIYEDLK.light	1020.97	1227.59	20	130	32.7	5	Positive
sp|P29459|IL12A_HUMAN	TSFM[+15.994915]M[+15.994915]ALC[+57.021464]LSSIYEDLK.light	1020.97	1067.56	20	130	32.7	5	Positive
sp|P29459|IL12A_HUMAN	TSFM[+15.994915]MALC[+57.021464]LSSIYEDLK.light	1012.97	1411.71	20	130	32.4	5	Positive
sp|P29459|IL12A_HUMAN	TSFMM[+15.994915]ALC[+57.021464]LSSIYEDLK.light	1012.97	1411.71	20	130	32.4	5	Positive
sp|P29459|IL12A_HUMAN	TSFM[+15.994915]MALC[+57.021464]LSSIYEDLK.light	1012.97	1340.68	20	130	32.4	5	Positive
sp|P29459|IL12A_HUMAN	TSFMM[+15.994915]ALC[+57.021464]LSSIYEDLK.light	1012.97	1340.68	20	130	32.4	5	Positive
sp|P29459|IL12A_HUMAN	TSFM[+15.994915]MALC[+57.021464]LSSIYEDLK.light	1012.97	1227.59	20	130	32.4	5	Positive
sp|P29459|IL12A_HUMAN	TSFMM[+15.994915]ALC[+57.021464]LSSIYEDLK.light	1012.97	1227.59	20	130	32.4	5	Positive
sp|P29459|IL12A_HUMAN	TSFM[+15.994915]MALC[+57.021464]LSSIYEDLK.light	1012.97	1067.56	20	130	32.4	5	Positive
sp|P29459|IL12A_HUMAN	TSFMM[+15.994915]ALC[+57.021464]LSSIYEDLK.light	1012.97	1067.56	20	130	32.4	5	Positive
sp|P29459|IL12A_HUMAN	TSFMMALC[+57.021464]LSSIYEDLK.light	1004.98	1411.71	20	130	32.2	5	Positive
sp|P29459|IL12A_HUMAN	TSFMMALC[+57.021464]LSSIYEDLK.light	1004.98	1340.68	20	130	32.2	5	Positive
sp|P29459|IL12A_HUMAN	TSFMMALC[+57.021464]LSSIYEDLK.light	1004.98	1227.59	20	130	32.2	5	Positive
sp|P29459|IL12A_HUMAN	TSFMMALC[+57.021464]LSSIYEDLK.light	1004.98	1067.56	20	130	32.2	5	Positive
sp|P29459|IL12A_HUMAN	TSFMMALC[+57.021464]LSSIYEDLK.light	1004.98	954.478	20	130	32.2	5	Positive
sp|P29459|IL12A_HUMAN	TSFMMALC[+57.021464]LSSIYEDLK.light	1004.98	667.33	20	130	32.2	5	Positive
sp|P29459|IL12A_HUMAN	TSTVEAC[+57.021464]LPLELTK.light	781.411	1373.73	20	130	25.2	5	Positive
sp|P29459|IL12A_HUMAN	TSTVEAC[+57.021464]LPLELTK.light	781.411	1272.69	20	130	25.2	5	Positive
sp|P29459|IL12A_HUMAN	TSTVEAC[+57.021464]LPLELTK.light	781.411	1173.62	20	130	25.2	5	Positive
sp|P29459|IL12A_HUMAN	TSTVEAC[+57.021464]LPLELTK.light	781.411	1044.58	20	130	25.2	5	Positive
sp|P29459|IL12A_HUMAN	TSTVEAC[+57.021464]LPLELTK.light	781.411	973.539	20	130	25.2	5	Positive
sp|P29459|IL12A_HUMAN	TSTVEAC[+57.021464]LPLELTK.light	781.411	813.508	20	130	25.2	5	Positive
sp|P29459|IL12A_HUMAN	TSTVEAC[+57.021464]LPLELTK.light	781.411	700.424	20	130	25.2	5	Positive
sp|P29459|IL12A_HUMAN	ETSFITNGSC[+57.021464]LASR.light	771.864	1413.68	20	130	24.9	5	Positive
sp|P29459|IL12A_HUMAN	ETSFITNGSC[+57.021464]LASR.light	771.864	1312.63	20	130	24.9	5	Positive
sp|P29459|IL12A_HUMAN	ETSFITNGSC[+57.021464]LASR.light	771.864	1225.6	20	130	24.9	5	Positive
sp|P29459|IL12A_HUMAN	ETSFITNGSC[+57.021464]LASR.light	771.864	1078.53	20	130	24.9	5	Positive
sp|P29459|IL12A_HUMAN	ETSFITNGSC[+57.021464]LASR.light	771.864	965.447	20	130	24.9	5	Positive
sp|P29459|IL12A_HUMAN	ETSFITNGSC[+57.021464]LASR.light	771.864	864.399	20	130	24.9	5	Positive
sp|P29459|IL12A_HUMAN	SSLEEPDFYK.light	607.782	1127.53	20	130	19.8	5	Positive
sp|P29459|IL12A_HUMAN	SSLEEPDFYK.light	607.782	1040.49	20	130	19.8	5	Positive
sp|P29459|IL12A_HUMAN	SSLEEPDFYK.light	607.782	927.409	20	130	19.8	5	Positive
sp|P29459|IL12A_HUMAN	SSLEEPDFYK.light	607.782	798.367	20	130	19.8	5	Positive
sp|P29459|IL12A_HUMAN	SSLEEPDFYK.light	607.782	669.324	20	130	19.8	5	Positive
sp|P29459|IL12A_HUMAN	SSLEEPDFYK.light	607.782	572.271	20	130	19.8	5	Positive
sp|P29459|IL12A_HUMAN	LC[+57.021464]ILLHAFR.light	571.829	1029.57	20	130	18.7	5	Positive
sp|P29459|IL12A_HUMAN	LC[+57.021464]ILLHAFR.light	571.829	869.536	20	130	18.7	5	Positive
sp|P29459|IL12A_HUMAN	LC[+57.021464]ILLHAFR.light	571.829	756.452	20	130	18.7	5	Positive
sp|P29459|IL12A_HUMAN	LC[+57.021464]ILLHAFR.light	571.829	643.367	20	130	18.7	5	Positive
sp|P29459|IL12A_HUMAN	LC[+57.021464]ILLHAFR.light	571.829	530.283	20	130	18.7	5	Positive
sp|P29459|IL12A_HUMAN	LC[+57.021464]ILLHAFR.light	571.829	393.224	20	130	18.7	5	Positive
sp|P29459|IL12A_HUMAN	NESC[+57.021464]LNSR.light	490.217	865.383	20	130	16.2	5	Positive
sp|P29459|IL12A_HUMAN	NESC[+57.021464]LNSR.light	490.217	736.341	20	130	16.2	5	Positive
sp|P29459|IL12A_HUMAN	NESC[+57.021464]LNSR.light	490.217	649.309	20	130	16.2	5	Positive
sp|P29459|IL12A_HUMAN	NESC[+57.021464]LNSR.light	490.217	489.278	20	130	16.2	5	Positive
sp|P29459|IL12A_HUMAN	MYQVEFK.light	472.731	813.414	20	130	15.7	5	Positive
sp|P29459|IL12A_HUMAN	MYQVEFK.light	472.731	650.351	20	130	15.7	5	Positive
sp|P29459|IL12A_HUMAN	MYQVEFK.light	472.731	522.292	20	130	15.7	5	Positive
sp|P29459|IL12A_HUMAN	MYQVEFK.light	472.731	423.224	20	130	15.7	5	Positive
sp|P29459|IL12A_HUMAN	AVSNM[+15.994915]LQK.light	453.739	835.434	20	130	15.1	5	Positive
sp|P29459|IL12A_HUMAN	AVSNM[+15.994915]LQK.light	453.739	736.366	20	130	15.1	5	Positive
sp|P29459|IL12A_HUMAN	AVSNM[+15.994915]LQK.light	453.739	649.334	20	130	15.1	5	Positive
sp|P29459|IL12A_HUMAN	AVSNM[+15.994915]LQK.light	453.739	535.291	20	130	15.1	5	Positive
sp|P29459|IL12A_HUMAN	VM[+15.994915]SYLNAS.light	450.71	801.345	20	130	15	5	Positive
sp|P29459|IL12A_HUMAN	VM[+15.994915]SYLNAS.light	450.71	654.309	20	130	15	5	Positive
sp|P29459|IL12A_HUMAN	VM[+15.994915]SYLNAS.light	450.71	567.277	20	130	15	5	Positive
sp|P29459|IL12A_HUMAN	AVSNMLQK.light	445.742	819.439	20	130	14.8	5	Positive
sp|P29459|IL12A_HUMAN	AVSNMLQK.light	445.742	720.371	20	130	14.8	5	Positive
sp|P29459|IL12A_HUMAN	AVSNMLQK.light	445.742	633.339	20	130	14.8	5	Positive
sp|P29459|IL12A_HUMAN	AVSNMLQK.light	445.742	519.296	20	130	14.8	5	Positive
sp|P29459|IL12A_HUMAN	AVSNMLQK.light	445.742	388.255	20	130	14.8	5	Positive
sp|P29459|IL12A_HUMAN	VMSYLNAS.light	442.713	785.35	20	130	14.7	5	Positive
sp|P29459|IL12A_HUMAN	VMSYLNAS.light	442.713	779.376	20	130	14.7	5	Positive
sp|P29459|IL12A_HUMAN	VMSYLNAS.light	442.713	708.339	20	130	14.7	5	Positive
sp|P29459|IL12A_HUMAN	VMSYLNAS.light	442.713	654.309	20	130	14.7	5	Positive
sp|P29459|IL12A_HUMAN	VMSYLNAS.light	442.713	594.296	20	130	14.7	5	Positive
sp|P29459|IL12A_HUMAN	VMSYLNAS.light	442.713	567.277	20	130	14.7	5	Positive
sp|P29459|IL12A_HUMAN	LLM[+15.994915]DPK.light	366.702	619.312	20	130	12.4	5	Positive
sp|P29459|IL12A_HUMAN	LLM[+15.994915]DPK.light	366.702	506.228	20	130	12.4	5	Positive
sp|P29459|IL12A_HUMAN	LLMDPK.light	358.704	603.317	20	130	12.1	5	Positive
sp|P29459|IL12A_HUMAN	LLMDPK.light	358.704	570.296	20	130	12.1	5	Positive
sp|P29459|IL12A_HUMAN	LLMDPK.light	358.704	490.233	20	130	12.1	5	Positive
sp|P29459|IL12A_HUMAN	LLMDPK.light	358.704	473.243	20	130	12.1	5	Positive
sp|P29459|IL12A_HUMAN	LLMDPK.light	358.704	359.193	20	130	12.1	5	Positive
sp|P29459|IL12A_HUMAN	AVTIDR.light	337.695	603.346	20	130	11.5	5	Positive
sp|P29459|IL12A_HUMAN	AVTIDR.light	337.695	504.278	20	130	11.5	5	Positive
sp|P29459|IL12A_HUMAN	AVTIDR.light	337.695	500.271	20	130	11.5	5	Positive
sp|P29459|IL12A_HUMAN	AVTIDR.light	337.695	403.23	20	130	11.5	5	Positive
sp|P29459|IL12A_HUMAN	AVTIDR.light	337.695	385.245	20	130	11.5	5	Positive
